# Supplementary material for: Desulfatiglans-related bacteria associated with conductive mineral particles in marine subsurface sediments
Source: mBio. 2026 Jun 15;17(7):e00838-26. doi: 10.1128/mbio.00838-26 (PMC13343851; doi:10.1128/mbio.00838-26)
Supplement: Supplemental data set — Gene identifiers and accession numbers in reported MAGs. [file mbio.00838-26-s0003.xlsx]

## Sheet: DsrABCDMKJOP
	MAG/locus_tag (%pairwise identity with blastp query)
			DsrA	DsrB	DsrC	DsrD	DsrJ	DsrK	DsrM	DsrO	DsrP
CladeA	SED112_bin125									HEFDMJ_03345 (35%)
	SED114_bin110									HMIMIB_03740 (35%)
	SED134_bin25									NMIHJB_08935 (35%)
	SED112_bin92				KIPMDH_01540 (33%)
	SED114_bin113
	SED134_bin21				DOHOPN_21150 (66%)					DOHOPN_02640, DOHOPN_20845 (38%)
	SED112_bin71									OBLMFN_05675 (36%)
	SED112_bin74				FKCGJB_16840 (70%)
	SED114_bin111									CGDMHJ_14550 (35%)
	SED134_bin47									GMJKDI_08920 (35%)
	SED114_bin88		PPFMOM_10205, PPFMOM_10210 (60-65%)	PPFMOM_10200 (65%)	PPFMOM_10185 (63%)	PPFMOM_10180 (53%)	PPFMOM_10145 (42%))	PPFMOM_10140 (65%)	PPFMOM_10135 (51%)	PPFMOM_10150 (50%)	PPFMOM_10155 (54%)
	SED134_bin123		DKLJDP_01255 (63%)	DKLJDP_01260 (65%)	DKLJDP_01275 (65%)	DKLJDP_01280 (53%)	DKLJDP_01310 (41%)	DKLJDP_01315 (65%)	DKLJDP_01320 (51%)	DKLJDP_01305 (50%)	DKLJDP_01300 (54%)
	SED112_bin79				JJCIEM_46665 (45%)		JJCIEM_50720 (37%)	JJCIEM_50655, JJCIEM_50660, JJCIEM_50665, JJCIEM_50670 (59-71%)	JJCIEM_50640, JJCIEM_50645 (51-55%)	JJCIEM_50680, JJCIEM_50685 (37-68%)	JJCIEM_50690 (61%)
	SED114_bin174									MACCKB_00990 (37%)
	SED134_bin179									CNCJOE_06605 (37%)
	SED134_bin83									HPJMHC_09000 (35%)
			DsrA	DsrB	DsrC	DsrD	DsrJ	DsrK	DsrM	DsrO	DsrP
CladeB	SED112_bin84		OGHBNH_8695 (66%)	OGHBNH_8700 (67%)	OGHBNH_8685 (72%)	OGHBNH_08705 (45%)	OGHBNH_5280 (50%)	OGHBNH_5285 (74%)	OGHBNH_5290 (53%)	OGHBNH_5275 (50%)	OGHBNH_5270 (56%)
	SED114_bin167		FAAKBD_94110 (65%)	FAAKBD_94105 (67%)	FAAKBD_94120 (76%)	FAAKBD_94100 (45%)	FAAKBD_2165 (51%)	FAAKBD_2170 (72%)	FAAKBD_2175 (54%)	FAAKBD_2160 (49%)	FAAKBD_2155 (56%)
	SED114_bin152		FAEPPE_15525 (66%)	FAEPPE_15530 (67%)	FAEPPE_15515 (72%)	FAEPPE_15535 (45%)	FAEPPE_2900 (50%)	FAEPPE_2895 (74%)	FAEPPE_2890 (53%)	FAEPPE_2905 (50%)	FAEPPE_2910 (56%)
	SED134_bin178				FGKIJB_855 (73%)
	SED114_bin159		CBAFHE_16030 (64%)	CBAFHE_16035 (67%)	CBAFHE_16020 (73%)	CBAFHE_16040 (40%)		CBAFHE_22205, CBAFHE_24935 (50%)		CBAFHE_235, CBAFHE_18920 (33-37%)
	SED134_bin161		BFGDAH_6230 (65%)	BFGDAH_6235 (67%)	BFGDAH_6220 (73%)	BFGDAH_06240 (40%)	BFGDAH_11415 (40%)	BFGDAH_11410 (74%)	BFGDAH_11405 (54%)	BFGDAH_11420 (48%)	BFGDAH_11425 (59%)
	SED112_bin93		DEFKNI_9330, DEFKNI_9335 (60-65%)	DEFKNI_9325 (67%)	DEFKNI_9345 (73%)	DEFKNI_09320 (40%)	DEFKNI_14945 (40%)	DEFKNI_14940 (74%)	DEFKNI_14935 (54%)	DEFKNI_14950 (48%)	DEFKNI_14955 (59%)
	SED112_bin108
	SED114_bin177									KMJBAP_01160 (31%)
	SED114_bin157						GGNKIF_04255 (44%)	GGNKIF_04250 (74%)	GGNKIF_04240 (52%)	GGNKIF_04260, GGNKIF_04265 (36-59%)	HNAMDG_08295 (69%)
	SED114_bin47		HNAMDG_09960, HNAMDG_09965 (73-82%)	HNAMDG_09950, HNAMDG_09955 (77-83%)		HNAMDG_09945 (50%)	HNAMDG_08285 (64%)	HNAMDG_08275, HNAMDG_08280 (69-81%)	HNAMDG_08265, HNAMDG_08270 (56-70%	HNAMDG_08290 (59%)
	SED134_bin128			MBNJNN_07815, MBNJNN_07820 (51-61%)	MBNJNN_31200 (51%)
	SED134_bin111		JIAAPH_05555 (66%)	JIAAPH_05560 (67%)	JIAAPH_05545 (72%)	JIAAPH_05565 (45%)	JIAAPH_01625 (50%)	JIAAPH_01620 (73%)	JIAAPH_01615 (53%)	JIAAPH_01630 (49%)	JIAAPH_01635 (55%)
	Query for blastp search		K0ND70	K0NCW7	K0N9I4	K0NIB9	K0NJD7	K0NLF2	K0NBB7	K0NRK1	K0NNJ8

## Sheet: AprAB_QmoABC
		MAG/locus_tag (%pairwise identity with blastp query)
				AprA	AprB	QmoA	QmoB	QmoC
	CladeA	SED112_bin125
		SED114_bin110
		SED134_bin25
		SED112_bin92		KIPMDH_07445 (46%)	KIPMDH_07450 (66%)	KIPMDH_07440 (44%)	KIPMDH_07435 (40%)	KIPMDH_07430 (37%)
		SED114_bin113		HBCBAD_19265 (46%)	HBCBAD_19270 (66%)
		SED134_bin21
		SED112_bin71
		SED114_bin111
		SED134_bin47
		SED114_bin88
		SED134_bin123
		SED112_bin79			JJCIEM_70345 (67%)
		SED114_bin174
		SED134_bin179
		SED134_bin83
	CladeB	SED112_bin84		OGHBNH_14555 (47%)	OGHBNH_14560 (60%)	OGHBNH_14545 (49%)	OGHBNH_14535, OGHBNH_14540 (31-58%)	OGHBNH_14530 (24%)
		SED114_bin167		FAAKBD_57065 (48%)	FAAKBD_57055, FAAKBD_57060 (52-67%)	FAAKBD_57075 (47%)	FAAKBD_57080 (40%)	FAAKBD_57085 (26%)
		SED114_bin152		FAEPPE_23515 (47%)	FAEPPE_23510 (60%)	FAEPPE_23530 (49%)	FAEPPE_23535 (40%)	FAEPPE_23540 (24%)
		SED134_bin178
		SED114_bin159
		SED134_bin161		BFGDAH_11545 (46%)	BFGDAH_11550 (58%)	BFGDAH_11540 (49%)	BFGDAH_11535 (39%)	BFGDAH_11530 (26%)
		SED112_bin93		DEFKNI_15095, DEFKNI_15100 (45-53%)	DEFKNI_15105 (58%)	DEFKNI_15090, DEFKNI_15085 (44-48%)	DEFKNI_15080,DEFKNI_15075, DEFKNI_15070 (29-60%)	DEFKNI_15065 (26%)
		SED112_bin108		FMHLMG_05545, FMHLMG_05550 (45-53%)	FMHLMG_05540 (67%)	FMHLMG_05560 (47%)	FMHLMG_05565 (40%)	FMHLMG_05570 (26%)
		SED114_bin177
		SED114_bin157
		SED114_bin47		HNAMDG_08910, HNAMDG_08915, HNAMDG_08920 (64-86%)	HNAMDG_08925 (85%)	HNAMDG_08900, HNAMDG_08905 (50-51%)	HNAMDG_08890, HNAMDG_08895 (27-55%)	HNAMDG_08885 (38%)
		SED134_bin128
		SED134_bin111		JIAAPH_03815 (48%)	JIAAPH_03820 (60%)	JIAAPH_03800 (49%)	JIAAPH_03795 (40%)	JIAAPH_03790 (24%)
		SED112_bin74		FKCGJB_03075, FKCGJB_03080, (73-76%)	FKCGJB_03070 (84%)	FKCGJB_03085, FKCGJB_03090 (49-52%),	FKCGJB_03095 (27%)	FKCGJB_03110 (44%)
		Query for blastp search		CCK78615	CCK78616	AAO46097	AAO46098	AAO46099

## Sheet: ETFqo_QRC_RNF
		MAG/locus_tag		EtfA/FixA	EtfB/FixB	Quinone oxidoreductase	MAG/locus_tag		QrcA	QrcB	QrcC	QrcD		MAG/locus_tag		RnfA	RnfB	RnfC	RnfD	RnfE	RnfG	RnfA-2	RnfB-2	RnfC-2	RnfD-2	RnfE-2	RnfG-2	LolA-beta barrel E3J28_04805
	CladeA	SED112_bin125		HEFDMJ_05470	HEFDMJ_05465	HEFDMJ_05460	SED112_bin125		HEFDMJ_03335	HEFDMJ_03340	HEFDMJ_03345	HEFDMJ_03350		SED112_bin125		HEFDMJ_09210	HEFDMJ_09205	HEFDMJ_24115	HEFDMJ_09225	HEFDMJ_09215	HEFDMJ_09220	HEFDMJ_22295	HEFDMJ_22290, HEFDMJ_22285		HEFDMJ_22310	HEFDMJ_22300	HEFDMJ_22305
		SED114_bin110		HMIMIB_07685	HMIMIB_07680	HMIMIB_07675	SED114_bin110		HMIMIB_03730	HMIMIB_03735	HMIMIB_03740	HMIMIB_03745		SED114_bin110		HMIMIB_15545	HMIMIB_15535	HMIMIB_15565	HMIMIB_15560	HMIMIB_15550	HMIMIB_15555	HMIMIB_18000	HMIMIB_18005		HMIMIB_17985	HMIMIB_17995	HMIMIB_17990
		SED134_bin25		NMIHJB_04715	NMIHJB_04720	NMIHJB_04725	SED134_bin25		NMIHJB_08930	NMIHJB_08935	NMIHJB_08940	NMIHJB_08945		SED134_bin25		NMIHJB_14800	NMIHJB_14805	NMIHJB_14780	NMIHJB_14785	NMIHJB_14795	NMIHJB_14790	NMIHJB_19595	NMIHJB_19590, NMIHJB_19585	NMIHJB_19620	NMIHJB_19615,NMIHJB_19610	NMIHJB_19600	NMIHJB_19605	NMIHJB_19625
		SED112_bin92		KIPMDH_05750	KIPMDH_05745	KIPMDH_05735	SED112_bin92							SED112_bin92		KIPMDH_08695	KIPMDH_08700	KIPMDH_08675	KIPMDH_08680	KIPMDH_08690	KIPMDH_08685
		SED114_bin113		HBCBAD_15205	HBCBAD_15210	HBCBAD_15215	SED114_bin113							SED114_bin113		HBCBAD_05135		HBCBAD_05115, HBCBAD_05110	HBCBAD_05120	HBCBAD_05130	HBCBAD_05125	HBCBAD_13655	HBCBAD_13660	HBCBAD_13635	HBCBAD_13640	HBCBAD_13650	HBCBAD_13645
		SED134_bin21					SED134_bin21		DOHOPN_02630	DOHOPN_02635	DOHOPN_02640	DOHOPN_02645		SED134_bin21
		SED112_bin71		OBLMFN_03475	OBLMFN_03470	OBLMFN_03465	SED112_bin71		OBLMFN_05665	OBLMFN_05670	OBLMFN_05675	OBLMFN_05680		SED112_bin71		OBLMFN_00655	OBLMFN_00650	OBLMFN_00675	OBLMFN_00670	OBLMFN_00660	OBLMFN_00665
		SED112_bin74					SED112_bin74							SED112_bin74		FKCGJB_18665	FKCGJB_18655	FKCGJB_18690	FKCGJB_18685	FKCGJB_18670	FKCGJB_18675	FKCGJB_26585	FKCGJB_26590	FKCGJB_26555	FKCGJB_26565	FKCGJB_26580	FKCGJB_26575,FKCGJB_26570
		SED114_bin111		CGDMHJ_08300	CGDMHJ_08310	CGDMHJ_08315	SED114_bin111		CGDMHJ_14540	CGDMHJ_14545	CGDMHJ_14550	CGDMHJ_14555		SED114_bin111		CGDMHJ_00930	CGDMHJ_00920,CGDMHJ_00925	CGDMHJ_00960	CGDMHJ_00945, CGDMHJ_00950	CGDMHJ_00935	CGDMHJ_00940	CGDMHJ_02435	CGDMHJ_02440	CGDMHJ_02410	CGDMHJ_02415, CGDMHJ_02420	CGDMHJ_02430	CGDMHJ_02425
		SED134_bin47		GMJKDI_00810	GMJKDI_00805	GMJKDI_00800	SED134_bin47		GMJKDI_08915	GMJKDI_08920	GMJKDI_08925	GMJKDI_08930		SED134_bin47
		SED114_bin88		PPFMOM_03590	PPFMOM_03595	PFMOM_03600	SED114_bin88							SED114_bin88		PPFMOM_01490	PPFMOM_01485	PPFMOM_01510	PPFMOM_01505	PPFMOM_01495	PPFMOM_01500	§PPFMOM_14070	PPFMOM_14075	PPFMOM_14055	PPFMOM_14060	§PPFMOM_14070	PPFMOM_14065
		SED134_bin123		DKLJDP_11590	DKLJDP_11585	DKLJDP_11580	SED134_bin123		DKLJDP_06190	DKLJDP_06195	DKLJDP_06200	DKLJDP_06205		SED134_bin123		DKLJDP_07705	DKLJDP_07700	DKLJDP_07725	DKLJDP_07720	DKLJDP_07710	DKLJDP_07715	DKLJDP_09335	DKLJDP_09340	DKLJDP_09315	DKLJDP_09320	DKLJDP_09330	DKLJDP_09325
		SED112_bin79		JJCIEM_64555	JJCIEM_64550	JJCIEM_64545	SED112_bin79							SED112_bin79
		SED114_bin174					SED114_bin174		MACCKB_01015	MACCKB_01010	MACCKB_00990	MACCKB_00980		SED114_bin174		MACCKB_06110	MACCKB_06115	MACCKB_06090	MACCKB_06095	MACCKB_06105	MACCKB_06100
		SED134_bin179		CNCJOE_03435	CNCJOE_03430	CNCJOE_03420, CNCJOE_03425	SED134_bin179		CNCJOE_06595	CNCJOE_06600	CNCJOE_06605	CNCJOE_06610		SED134_bin179								§ §PPFMOM_14070 = Fused RnfA, RnfE domain protein
		SED134_bin83					SED134_bin83		HPJMHC_08990	HPJMHC_08995	HPJMHC_09000	HPJMHC_09005		SED134_bin83
																RnfA	RnfB	RnfC	RnfD	RnfE	RnfG	RnfA-2	RnfB-2	RnfC-2	RnfD-2	RnfE-2	RnfG-2
	CladeB	SED112_bin84		OGHBNH_16615	OGHBNH_16620	OGHBNH_16605	SED112_bin84		OGHBNH_17610	OGHBNH_17615	OGHBNH_17620	OGHBNH_17625		SED112_bin84		OGHBNH_05180	OGHBNH_05185	OGHBNH_05160	OGHBNH_05165	OGHBNH_05175	OGHBNH_05170
		SED114_bin167		FAAKBD_42980	FAAKBD_42985	FAAKBD_42990	SED114_bin167							SED114_bin167
		SED114_bin152		FAEPPE_16635,FAEPPE_21860	FAEPPE_16640,FAEPPE_21865	FAEPPE_16645,FAEPPE_21870	SED114_bin152		FAEPPE_25900	FAEPPE_25895	FAEPPE_25890	FAEPPE_25885		SED114_bin152		FAEPPE_04905	FAEPPE_04910	FAEPPE_04880	FAEPPE_04885,FAEPPE_04890	FAEPPE_04900	FAEPPE_04895
		SED134_bin178		FGKIJB_01895,FGKIJB_03230, FGKIJB_16205, FGKIJB_17375	FGKIJB_01890, FGKIJB_03225, FGKIJB_16200, FGKIJB_17365	FGKIJB_01900, FGKIJB_01905, _FGKIJB_03220, FGKIJB_16195, FGKIJB_17360	SED134_bin178		FGKIJB_19630	FGKIJB_19625	FGKIJB_19620	FGKIJB_19615		SED134_bin178		FGKIJB_16820	FGKIJB_16810,FGKIJB_16815	FGKIJB_16840	FGKIJB_16835	FGKIJB_16825	FGKIJB_16830	FGKIJB_17785, FGKIJB_17790, FGKIJB_17795		FGKIJB_17765	FGKIJB_17775	FGKIJB_17785, FGKIJB_17790, FGKIJB_17795	FGKIJB_17780
		SED114_bin159		CBAFHE_28295	CBAFHE_28310	CBAFHE_28315	SED114_bin159		CBAFHE_00225,CBAFHE_18930	CBAFHE_00230,CBAFHE_18925	CBAFHE_00235,CBAFHE_18920	CBAFHE_00240,CBAFHE_18915										FGKIJB_20915	FGKIJB_20910	FGKIJB_20935	FGKIJB_20930	FGKIJB_20915,FGKIJB_20920	FGKIJB_20925
		SED134_bin161		BFGDAH_09835	BFGDAH_09840	BFGDAH_09845	SED134_bin161		BFGDAH_12490	BFGDAH_12485	BFGDAH_12480	BFGDAH_12475		SED114_bin159		CBAFHE_20030,CBAFHE_20035		CBAFHE_20050	CBAFHE_20045	CBAFHE_20030,CBAFHE_20035		CBAFHE_25765	CBAFHE_25770	CBAFHE_25745	CBAFHE_25750	CBAFHE_25760	CBAFHE_25755
		SED112_bin93		DEFKNI_02235	DEFKNI_02225	DEFKNI_02220	SED112_bin93		DEFKNI_00240	DEFKNI_00245	DEFKNI_00250	DEFKNI_00255,DEFKNI_00260		SED134_bin161		BFGDAH_04330	BFGDAH_04320	BFGDAH_04350	BFGDAH_04345	BFGDAH_04335	BFGDAH_04340	BFGDAH_13100, BFGDAH_13105		BFGDAH_13085	BFGDAH_13090	BFGDAH_13100, BFGDAH_13105
		SED112_bin108					SED112_bin108							SED112_bin93		DEFKNI_12645, DEFKNI_12650	DEFKNI_12640	DEFKNI_12670	DEFKNI_12665	DEFKNI_12655	DEFKNI_12660
		SED114_bin177		KMJBAP_12105	KMJBAP_12100	KMJBAP_11070, KMJBAP_11080, KMJBAP_11090	SED114_bin177		KMJBAP_01150	KMJBAP_01155	KMJBAP_01160	KMJBAP_01165		SED112_bin108		FMHLMG_04935	FMHLMG_04930	FMHLMG_04955	FMHLMG_04950	FMHLMG_04940	FMHLMG_04945
		SED114_bin157		GGNKIF_06820, GGNKIF_06825	GGNKIF_06815	GGNKIF_06810	SED114_bin157							SED114_bin177		KMJBAP_15225	KMJBAP_15220	KMJBAP_15245	KMJBAP_15240	KMJBAP_15230	KMJBAP_15235
		SED114_bin47		HNAMDG_01845	HNAMDG_01855	HNAMDG_01860	SED114_bin47		HNAMDG_10125	HNAMDG_10120	HNAMDG_10115	HNAMDG_10110		SED114_bin157
		SED134_bin128		MBNJNN_25215, MBNJNN_27670	MBNJNN_25220, MBNJNN_25225, MBNJNN_27660	MBNJNN_25230, MBNJNN_2523, MBNJNN_25240, MBNJNN_27685, MBNJNN_27690	SED134_bin128			MBNJNN_20195	MBNJNN_20210,MBNJNN_20205	MBNJNN_20215		SED114_bin47		HNAMDG_06025	HNAMDG_06030	HNAMDG_06005	HNAMDG_06010	HNAMDG_06020	HNAMDG_06015
		SED134_bin111					SED134_bin111		JIAAPH_00840	JIAAPH_00835	JIAAPH_00835	JIAAPH_00830		SED134_bin128
														SED134_bin111		JIAAPH_01850	JIAAPH_01840	JIAAPH_01865	JIAAPH_01860	JIAAPH_01850	JIAAPH_01855
	Query for blastp search			Q0AZ33	Q0AZ34	AOY56876			P0DOV3	Q72E84	Q72E85	Q72E86
				317aa	252aa	663aa			210aa	691aa	255aa	419aa		Evidence		TIGR01943	TIGR01944	TIGR01945	TIGR01946	TIGR01948	TIGR01947	TIGR01943	TIGR01944	TIGR01945	TIGR01946	TIGR01948	TIGR01947

## Sheet: MAMgenes
	Magnetosome membrane formation genes (mamABEIKMPQ)
			MAG	MAG	MAG
	Protein	BlastP query	SED114_bin110	SED112_bin125	SED134_bin25
	MamP2	ADV17397	HMIMIB_23625	HEFDMJ_25535	NMIHJB_16495
		%identity	46.49%	46.49%	46.49%
	MamE	ADV17396	HMIMIB_23630	HEFDMJ_25530	NMIHJB_16500
		%identity	57.19%	57.19%	57.19%
	MamB	ADV17395	HMIMIB_23640	HEFDMJ_25520	NMIHJB_16510
		%identity	44.37%	44.70%	44.37%
	MamA	ADV17394	HMIMIB_23655	HEFDMJ_25505	NMIHJB_16525
		%identity	52.53%	53.03%	52.53%
	MamQ	ADV17393	HMIMIB_23660	HEFDMJ_25500	NMIHJB_16530
		%identity	58.96%	58.96%	58.96%
	MamM	ADV17392	HMIMIB_23665	HEFDMJ_25495	NMIHJB_16535
		%identity	60.27%	60.27%	60.27%
	MamT	ADV17390	HMIMIB_23675	HEFDMJ_25475	NMIHJB_16545
		%identity	46.89%	26.16%	46.89%
	MamO	ADV17386	HMIMIB_23680	HEFDMJ_25470	NMIHJB_16550
		%identity	62.06%	62.06%	62.06%
	MamK	ADV17375	HMIMIB_23745	HEFDMJ_25410	NMIHJB_16615
		%identity	70.40%	70.40%	70.40%

## Sheet: ATPase
	F1F0-type ATPAse: CladeA MAGs
	Protein name	ATPsynthase subunit Alpha AtpA	ATPsynthase subunit C AtpE	ATPsynthase subunit A AtpB	ATPsynthase subunit Selta AtpH	ATPsynthase protein I AtpI	ATPsynthase subunit B AtpF	ATPsynthase subunit Epsilon AtpC
	BlastP_query	P0ABB0 (513aa)	P68699 (79aa)	P0AB98 (271aa)	P0ABA4 (177aa)	P0ABC0 (126aa)	P0ABA0 (156aa)	P0A6E6 (139aa)
	MAG/locus_tag (%pairwise identity with blastp query)
	SED112bin71	OBLMFN_09395 44% 509aa	OBLMFN_09405 42% 76aa	OBLMFN_09410 32% 83aa		Not detected
		OBLMFN_11425 57% 298aa			OBLMFN_11420 27% 171aa		OBLMFN_11415 28% 150aa	OBLMFN_11450 46% 98aa
		OBLMFN_11430 48% 218aa
	SED112bin125	Not detected	Not detected	Not detected	Not detected	Not detected	Not detected	Not detected
	SED112bin92	KIPMDH_01490 53% 514aa	Not detected	KIPMDH_01510 23% 226aa	KIPMDH_01495 24% 175aa	Not detected	KIPMDH_01500 24% 163aa	Not detected
	SED114bin88	PPFMOM_21835 47% 465aa	PPFMOM_21845 43% 81aa	PPFMOM_21850 27% 129aa		Not detected
		PPFMOM_23280 52% 514aa	PPFMOM_23265 39% 76aa		PPFMOM_23275 28% 170aa		PPFMOM_23270 28% 150aa	PPFMOM_23295 39% 130aa
	SED114bin110	HMIMIB_17380 57% 106aa	Not detected	Not detected	Not detected	Not detected	Not detected	HMIMIB_17360 43% 130aa
	SED114bin111	CGDMHJ_03555 52% 514aa	CGDMHJ_03570 44% 64aa	Not detected	CGDMHJ_03560 29% 171aa	Not detected	CGDMHJ_03565 28% 150aa	CGDMHJ_03535 48% 101aa
	SED114bin113	Not detected	Not detected	Not detected	Not detected	Not detected	Not detected	Not detected
	SED114bin174	MACCKB_05135 44% 509aa	MACCKB_05125 42% 76aa	MACCKB_05120 25% 256aa	Not detected	Not detected	Not detected	Not detected
	SED134bin21	Not detected	Not detected	Not detected	Not detected	Not detected	Not detected	Not detected
	SED134bin25	NMIHJB_21470 54% 514aa	NMIHJB_21485 38% 76aa	Not detected	NMIHJB_21475 23% 167aa	Not detected	NMIHJB_21480 28% 150aa	NMIHJB_21450 43% 130aa
	SED134bin47	GMJKDI_07875 54% 264aa	GMJKDI_07900 41% 76aa	Not detected	GMJKDI_07890 25% 120aa	Not detected	GMJKDI_07895 28% 150aa	GMJKDI_07860 42% 134aa
		GMJKDI_07880 51% 209aa
	SED134bin83	Not detected	Not detected	Not detected	Not detected	Not detected	Not detected	Not detected
	SED134bin123	DKLJDP_11880 47% 465aa	DKLJDP_11890 43% 81aa	DKLJDP_11895 23% 234aa	DKLJDP_21510 28% 170aa	Not detected	DKLJDP_21505 28% 150aa	DKLJDP_21530 39% 130aa
		DKLJDP_21515 52% 514aa	DKLJDP_21500 39% 76aa
	SED134bin179		CNCJOE_02520 41% 76aa	Not detected	CNCJOE_02505 25% 86aa	Not detected	CNCJOE_02515 28% 150aa	Not detected
	F1F0-type ATPAse: CladeB MAGs
	Protein name	ATPsynthase subunit Alpha AtpA	ATPsynthase subunit C AtpE	ATPsynthase subunit A AtpB	ATPsynthase subunit Selta AtpH	ATPsynthase protein I AtpI	ATPsynthase subunit B AtpF	ATPsynthase subunit Epsilon AtpC
	BlastP_query	P0ABB0 (513aa)	P68699 (79aa)	P0AB98 (271aa)	P0ABA4 (177aa)	P0ABC0 (126aa)	P0ABA0 (156aa)	P0A6E6 (139aa)
	MAG/locus_tag (%pairwise identity with blastp query)
	Sed112bin108		FMHLMG_02940 53% 83aa	FMHLMG_02935 30% 200aa		no hits	no hits
			FMHLMG_08410 41% 56aa	FMHLMG_08425 28% 211aa		no hits	no hits
			FMHLMG_08415 45% 69aa			no hits	no hits
			FMHLMG_08420 39% 66aa			no hits	no hits
	Sed112bin84	OGHBNH_13825 56% 509aa	OGHBNH_02335 53% 76aa	OGHBNH_02330 28% 222aa	OGHBNH_13830 27% 173aa	no hits	no hits	OGHBNH_13810 33% 129aa
					DEFKNI_05350 33% 98aa	no hits	no hits	DEFKNI_05380 33% 130aa
	Sed114bin147	DHACPK_18565 55% 508aa	DHACPK_03395 43% 56aa	DHACPK_03405 28% 211aa		no hits	no hits	DHACPK_18580 36% 133aa
			DHACPK_03400 35% 66aa			no hits	no hits
	Sed114bin152	FAEPPE_30330 56% 509aa	FAEPPE_17040 55% 69aa	FAEPPE_17035 27% 220aa	FAEPPE_30325 27% 173aa	no hits	no hits	FAEPPE_30345 33% 129aa
			FAEPPE_33535 54% 69aa	FAEPPE_33540 27% 222aa		no hits	no hits
	SED114bin157		GGNKIF_00030 58% 69aa			no hits	no hits
				GGNKIF_00035 28% 202aa		no hits	no hits
	SED114bin159	CBAFHE_16835 53% 508aa		CBAFHE_17790 27% 211aa	CBAFHE_16840 27% 169aa	no hits	no hits	CBAFHE_16815 33% 130aa
	SED114bin167	FAAKBD_29530 46% 468aa		FAAKBD_29545 24% 233aa		no hits	no hits	FAAKBD_29560 30% 89aa
	SED114bin177	KMJBAP_08505 58% 343aa	KMJBAP_12185 40% 67aa	KMJBAP_08910 30% 200aa	KMJBAP_08495 26% 173aa	no hits	no hits
			KMJBAP_12190 41% 56aa	KMJBAP_12180 29% 205aa		no hits	no hits
	SED134bin111	JIAAPH_03070 56% 509aa	JIAAPH_04240 55% 69aa	JIAAPH_04245 28% 222aa	JIAAPH_03075 27% 168aa	no hits	no hits	JIAAPH_03050 33% 129aa
	SED134bin161	BFGDAH_00625 53% 508aa	BFGDAH_11870 41% 56aa	BFGDAH_11885 27% 211aa	BFGDAH_00630 27% 169aa	no hits	no hits	BFGDAH_00605 33% 130aa
			BFGDAH_11880 46% 69aa			no hits	no hits
	SED134bin178	FGKIJB_21300 44% 509aa	FGKIJB_02920 42% 69aa	FGKIJB_02915 28% 211aa	FGKIJB_23245 24% 174aa	no hits	no hits	FGKIJB_23225 36% 133aa
		FGKIJB_23240 55% 508aa	FGKIJB_03870 43% 76aa	FGKIJB_03865 22% 208aa		no hits	no hits
			FGKIJB_21310 42% 76	FGKIJB_21315 26% 256aa		no hits	no hits
	V-type ATPAse: CladeA MAGs
	Protein name	NtpA subunit A	NtpB subunit B	NtpC subunit C	NtpD subunit D	NtpE subunit E	NtpF subunit F	NtpG subunit G	NtpK subunit K IPR035921 (membrane C subunit)	NtpI subunit I
	BlastP query	Q08636 (593aa)	Q08637 (458aa)	P43456 (328aa)	P43435 (210aa)	P43436 (193aa)	P43437 (117aa)	P43455 (103aa)	P43457 (156aa)	P43439 (664aa)
	MAG/locus_tag
	SED112bin71	OBLMFN_09645	OBLMFN_09655	OBLMFN_09635	OBLMFN_09660	OBLMFN_09630	OBLMFN_09640	OBLMFN_09615	OBLMFN_09625	OBLMFN_09620
		OBLMFN_09650
	SED112bin125	HEFDMJ_13680	HEFDMJ_13685	HEFDMJ_13670	HEFDMJ_13690	HEFDMJ_13665	HEFDMJ_13675	HEFDMJ_13650	HEFDMJ_13660	HEFDMJ_13655
	SED114bin88	PPFMOM_09700	PPFMOM_09695	PPFMOM_09710	PPFMOM_09690	PPFMOM_09715	PPFMOM_09705	PPFMOM_09730	PPFMOM_09720	PPFMOM_09725
		PPFMOM_12930	PPFMOM_12925		PPFMOM_12920					PPFMOM_12950
	SED114bin110	HMIMIB_25375	HMIMIB_25370	HMIMIB_25385	HMIMIB_25365	HMIMIB_25390	HMIMIB_25380	HMIMIB_25405	HMIMIB_25395	HMIMIB_25400
	SED114bin111	CGDMHJ_16265	CGDMHJ_16260	CGDMHJ_16275	CGDMHJ_16255	CGDMHJ_16280	CGDMHJ_16270	CGDMHJ_16295	CGDMHJ_16285	CGDMHJ_16290
				CGDMHJ_16275
	SED114bin113	HBCBAD_04155	HBCBAD_04145	HBCBAD_04170	HBCBAD_04140	HBCBAD_04175	HBCBAD_04165	HBCBAD_04195	HBCBAD_04185	HBCBAD_04190
			HBCBAD_04150			HBCBAD_04180	HBCBAD_04160
	SED114bin174	MACCKB_10370	MACCKB_10375		MACCKB_10380
	SED134bin21	DOHOPN_04140		DOHOPN_04130	DOHOPN_04150	DOHOPN_04125	DOHOPN_04135	DOHOPN_04110	DOHOPN_04120	DOHOPN_04115
	SED134bin25	NMIHJB_07060	NMIHJB_07065	NMIHJB_07050	NMIHJB_07070	NMIHJB_07045	NMIHJB_07055	NMIHJB_07025	NMIHJB_07040	NMIHJB_07035
	SED134bin47	GMJKDI_10280	GMJKDI_10270	GMJKDI_10290	GMJKDI_10265	GMJKDI_10300	GMJKDI_10285	GMJKDI_10320	GMJKDI_10305	GMJKDI_10310
			GMJKDI_10275	GMJKDI_10295
	SED134bin83	HPJMHC_01285	HPJMHC_01290	HPJMHC_01275	HPJMHC_13335	HPJMHC_01270	HPJMHC_01280	HPJMHC_01255	HPJMHC_01265	HPJMHC_01260
			HPJMHC_01295
	SED134bin123	DKLJDP_17125	DKLJDP_17130	DKLJDP_17115	DKLJDP_17135	DKLJDP_17110	DKLJDP_17120	DKLJDP_17095	DKLJDP_17105	DKLJDP_17100
	SED134bin179		CNCJOE_05215		CNCJOE_05210
	V-type ATPAse: CladeB MAGs
	Protein name	NtpA subunit A	NtpB subunit B	NtpC subunit C	NtpD subunit D	NtpE subunit E	NtpF subunit F	NtpG subunit G	NtpK subunit K IPR035921 (membrane C subunit)	NtpI subunit I
	BlastP query	Q08636 (593aa)	Q08637 (458aa)	P43456 (328aa)	P43435 (210aa)	P43436 (193aa)	P43437 (117aa)	P43455 (103aa)	P43457 (156aa)	P43439 (664aa)
	MAG/locus_tag
	SED134bin178	FGKIJB_20165	FGKIJB_20160		FGKIJB_20155		FGKIJB_20170	FGKIJB_20200	FGKIJB_20185	FGKIJB_20190
										FGKIJB_20195

## Sheet: Na_H_antiporter
	Na+/H+ antiporter-E (NhaE) Family (BlastP query: Q4QSA9)
	Clade	MAG	Locus_tag	%identity
	CladeA	SED134bin21	DOHOPN_07500	0.41
	CladeA	SED114bin110	HMIMIB_09830	0.41
	CladeA	SED112bin125	HEFDMJ_04555	0.41
	CladeA	SED114bin88	PPFMOM_20455	0.4
	CladeA	SED134bin123	DKLJDP_07785	0.4
	CladeA	SED134bin47	GMJKDI_02085	0.37
	CladeA	SED112bin71	OBLMFN_06980,OBLMFN_06975	0.37
	CladeA	SED114bin111	CGDMHJ_12695, CGDMHJ_12700	40-45%
	CladeA	SED134bin47	GMJKDI_02080#	0.6
	CladeA	SED134bin25	NMIHJB_19850#	0.53
	CladeB	SED114bin167	FAAKBD_25325	0.38
	CladeB	SED134bin178	FGKIJB_20985	0.38
	CladeB	Sed134bin128	MBNJNN_1500	0.37
			#Partial protein
	Multisubunit Na+/H+ antiporter
		Protein_name	MrpA/D	MrpB	MrpC	MrpE	MrpF	MrpG
		Evidence	PRK12668, PRK08375	PRK12507	PRK07375	PRK12651	PRK12599	PRK12674
		MAG/locus_tag
	CLADE_A	SED112_bin125	HEFDMJ_04640	HEFDMJ_04615	HEFDMJ_04620	HEFDMJ_04590	HEFDMJ_04600	HEFDMJ_04605
			HEFDMJ_04650
			HEFDMJ_04630
			HEFDMJ_04625
		SED114_bin110	HMIMIB_09915	HMIMIB_09890	HMIMIB_09895	HMIMIB_09865	HMIMIB_09875	HMIMIB_09880
			HMIMIB_09925	HMIMIB_09870
			HMIMIB_09905
			HMIMIB_09900
		SED134_bin25
		SED112_bin92
		SED114_bin113	HBCBAD_14670
		SED134_bin21	DOHOPN_07405	DOHOPN_07440	DOHOPN_07435	DOHOPN_07465	DOHOPN_07455	DOHOPN_07450
			DOHOPN_07415	DOHOPN_07460
			DOHOPN_07425
			DOHOPN_07430
		SED112_bin71	OBLMFN_09240	OBLMFN_09275	OBLMFN_09270	OBLMFN_09305	OBLMFN_09290	OBLMFN_09285
			OBLMFN_09250	OBLMFN_09295
			OBLMFN_09260	OBLMFN_09300
			OBLMFN_09265
		SED112_bin74	FKCGJB_00975	FKCGJB_01005	FKCGJB_00980			FKCGJB_00995
			FKCGJB_01040
			FKCGJB_07570
		SED114_bin111	CGDMHJ_02825	CGDMHJ_02865	CGDMHJ_02860	CGDMHJ_02890	CGDMHJ_02880	CGDMHJ_02875
			CGDMHJ_02830	CGDMHJ_02885
			CGDMHJ_02845
			CGDMHJ_02850
			CGDMHJ_02855
		SED134_bin47	GMJKDI_08660	GMJKDI_08695	GMJKDI_08690	GMJKDI_08715		GMJKDI_08705
			GMJKDI_08670	GMJKDI_08710
			GMJKDI_08680
			GMJKDI_08685
		SED114_bin88	PPFMOM_02255	PPFMOM_02230	PPFMOM_02235	PPFMOM_02205	PPFMOM_02215	PPFMOM_02220
			PPFMOM_02265	PPFMOM_02210
			PPFMOM_02245
			PPFMOM_02240
		SED134_bin123
		SED112_bin79	JJCIEM_16175	JJCIEM_16165	JJCIEM_16170	JJCIEM_16305	JJCIEM_16145	JJCIEM_16155
			JJCIEM_16180	JJCIEM_16300				JJCIEM_32680
			JJCIEM_16190
			JJCIEM_16235
			JJCIEM_16245
			JJCIEM_16265
			JJCIEM_16270
			JJCIEM_16275
			JJCIEM_33140
			JJCIEM_64260
			JJCIEM_67795
		SED114_bin174	MACCKB_05545	MACCKB_05595	MACCKB_05590	MACCKB_05620	MACCKB_05610	MACCKB_05605
			MACCKB_05555	MACCKB_05615
			MACCKB_05570
			MACCKB_05585
			MACCKB_07810
			MACCKB_07820
			MACCKB_07830
			MACCKB_07835
			MACCKB_07865
			MACCKB_07875
			MACCKB_07880
		SED134_bin179	CNCJOE_10420	CNCJOE_10395	CNCJOE_10400	CNCJOE_10370	CNCJOE_10380	CNCJOE_10385
			CNCJOE_10550	CNCJOE_10375
			CNCJOE_10555
			CNCJOE_10535
			CNCJOE_10410
			CNCJOE_10405
		SED134_bin83	HPJMHC_04865	HPJMHC_04890	HPJMHC_04885	HPJMHC_04915	HPJMHC_04905	HPJMHC_04900
			HPJMHC_04870	HPJMHC_04910
			HPJMHC_04875
			HPJMHC_04880
	CLADE_B	Protein_name	MrpA/D	MrpB	MrpC	MrpE	MrpF	MrpG
		Evidence	PRK12668, PRK08375	PRK12507	PRK07375	PRK12651	PRK12599	PRK12674
		MAG/locus_tag
		SED112_bin108
		SED112_bin84
		SED112_bin93
		SED114_bin152
		SED114_bin157
		SED114_bin159	CBAFHE_22275	CBAFHE_22265	CBAFHE_22270	CBAFHE_22245	CBAFHE_22375	CBAFHE_22250
			CBAFHE_22280	CBAFHE_22360	CBAFHE_22355	CBAFHE_22385		CBAFHE_22255
			CBAFHE_22290	CBAFHE_22380				CBAFHE_22370
			CBAFHE_22330
			CBAFHE_22345
			CBAFHE_22350
		SED114_bin167	FAAKBD_24930	FAAKBD_24920	FAAKBD_24925	FAAKBD_24895	FAAKBD_77135	FAAKBD_24910
			FAAKBD_24940	FAAKBD_77150	FAAKBD_77160	FAAKBD_77130	FAAKBD_24905	FAAKBD_77140
			FAAKBD_24950	FAAKBD_24900
			FAAKBD_77165	FAAKBD_77155
			FAAKBD_88425
			FAAKBD_88435
		SED114_bin177	KMJBAP_06755	KMJBAP_06725	KMJBAP_06730	KMJBAP_06705	KMJBAP_06710	KMJBAP_06715
			KMJBAP_06740
			KMJBAP_06745
			KMJBAP_06735
		SED114_bin47
		SED134_bin111	JIAAPH_21300	JIAAPH_21315	JIAAPH_21305	JIAAPH_21335	JIAAPH_21330	JIAAPH_21325
				JIAAPH_21310
		SED134_bin128
		SED134_bin161	BFGDAH_14150	BFGDAH_14140	BFGDAH_14145	BFGDAH_14115	BFGDAH_14125	BFGDAH_14130
			BFGDAH_14155	BFGDAH_14225	BFGDAH_14220	BFGDAH_14245		BFGDAH_14235
			BFGDAH_14165	BFGDAH_14120				BFGDAH_14240
			BFGDAH_14200
			BFGDAH_14210
			BFGDAH_14215
		SED134_bin178	FGKIJB_17145	FGKIJB_17185	FGKIJB_17180	FGKIJB_17210	FGKIJB_17195	FGKIJB_17190
			FGKIJB_17155		FGKIJB_17205
			FGKIJB_17160
			FGKIJB_17165

## Sheet: Pyrophosphatase
	Membrane-bound sodium or proton-extruding pyrophosphatase
	Evidence: TIGR01104 / Pfam03030
		MAG		Locus_tag
	CladeA	SED112_bin125		HEFDMJ_22025
		SED114_bin110		HMIMIB_18275
		SED134_bin25		NMIHJB_19370
		SED112_bin92		KIPMDH_07020
		SED114_bin113		HBCBAD_01685
		SED134_bin21		DOHOPN_12505
		SED112_bin71		OBLMFN_07075
		SED114_bin111		CGDMHJ_12790
		SED134_bin47		GMJKDI_01990
		SED114_bin88		PPFMOM_20605
		SED134_bin123		DKLJDP_07935
		SED112_bin79		JJCIEM_72755#, JJCIEM_72760#
		SED114_bin174		MACCKB_00405
		SED134_bin179		CNCJOE_09985
		SED134_bin83		HPJMHC_16880
	CladeB	SED112_bin84		OGHBNH_19150
		SED114_bin167
		SED114_bin152		FAEPPE_03815,FAEPPE_03820#
		SED134_bin178		FGKIJB_19210
		SED114_bin159		CBAFHE_25465,CBAFHE_25470
		SED134_bin161		BFGDAH_04610
		SED112_bin93		DEFKNI_06015
		SED112_bin108		FMHLMG_04275,FMHLMG_04280,FMHLMG_04270#
		SED114_bin177		KMJBAP_01850
		SED114_bin157
		SED114_bin47		HNAMDG_06060,HNAMDG_06065#
		SED134_bin128		MBNJNN_10160#
		SED134_bin111		JIAAPH_10805
				#Partial proteins

## Sheet: WLP
		Wood-Ljungdahl pathway
								AcsE		FTHFL	MTHFD	MTHFR
		Protein_name		Ni-dependent CO dehydrogenase	AcsAB: Acetyl-CoA synthase subunit alpha/beta	Acs gamma (Fe-S large subunit): Acetyl-CoA synthase	Acs delta: Acetyl-CoA synthase	5-methyltetrahydrofolate corrinoid-FeS-methyltransferase	Formate dehydrogenase major subunit	Formate-tetrahydrofolate ligase	Bifunctional methenyltetrahydrofolate cyclohydrolase/methylenetetrahydrofolate dehydrogenase FolD	Methylenetetrahydrofolate reductase MTHFR	Acetate-CoA ligase
		Evidence		TIGR01702	PRK09529, TIGR00316	PRK04165	TIGR00381	PRK07535	TIGR01591	PRK13507	PRK14168	TIGR00677, PRK08645	TIGR02188, PRK00174
		MAG/locus_tag
	CLADE_A	SED112bin125		HEFDMJ_21745	HEFDMJ_21750	HEFDMJ_21755	HEFDMJ_21740	HEFDMJ_21760	HEFDMJ_05640	HEFDMJ_09270	HEFDMJ_15260	HEFDMJ_00005,HEFDMJ_00010,HEFDMJ_00015	HEFDMJ_26800
		SED112bin71		OBLMFN_07265	OBLMFN_07255	OBLMFN_07250	OBLMFN_07270	OBLMFN_07245	OBLMFN_00865	Not_detected	OBLMFN_04655	OBLMFN_00890,OBLMFN_00895	OBLMFN_11345
		SED112bin79		Not_detected	Not_detected	Not_detected	Not_detected	Not_detected	Not_detected	Not_detected	Not_detected	Not_detected	Not_detected
		SED112bin92		KIPMDH_06955	KIPMDH_06960	KIPMDH_06965,KIPMDH_06970	KIPMDH_06945	KIPMDH_06975	KIPMDH_07370	Not_detected	Not_detected	KIPMDH_13880,KIPMDH_13885	KIPMDH_01645
		SED114bin110		HMIMIB_18565	HMIMIB_02515	HMIMIB_18560	HMIMIB_18555	HMIMIB_18570	HMIMIB_18550	HMIMIB_07855	HMIMIB_26455	HMIMIB_08595	HMIMIB_26510,HMIMIB_26515,HMIMIB_26520
		SED114bin111		Not_detected	CGDMHJ_13000	CGDMHJ_12995	CGDMHJ_13015,CGDMHJ_13020	CGDMHJ_12990	CGDMHJ_01340	CGDMHJ_06210	Not_detected	CGDMHJ_06160,CGDMHJ_06165,CGDMHJ_06205	CGDMHJ_03615
		SED114bin113		HBCBAD_01615	HBCBAD_01625	HBCBAD_01630	HBCBAD_01610	HBCBAD_01635	HBCBAD_08295	HBCBAD_19445	HBCBAD_16980	HBCBAD_08335,HBCBAD_08340	HBCBAD_09465
		SED114bin174		Not_detected	Not_detected	MACCKB_01510,MACCKB_01515	MACCKB_01495,MACCKB_01500,MACCKB_01505	MACCKB_01485,MACCKB_01490	MACCKB_09005	Not_detected	Not_detected	Not_detected	Not_detected
		SED114bin88		PPFMOM_12540	PPFMOM_20760	PPFMOM_20750,PPFMOM_20755	PPFMOM_20775	PPFMOM_20745	PPFMOM_14490	PPFMOM_15115	PPFMOM_18475	PPFMOM_14970,PPFMOM_14975,PPFMOM_14980	PPFMOM_07730
		SED134bin123		DKLJDP_20990	DKLJDP_08110	DKLJDP_08100	DKLJDP_08140,DKLJDP_08145	DKLJDP_08095	DKLJDP_18185	DKLJDP_14625	DKLJDP_15860	DKLJDP_04285,DKLJDP_04290	DKLJDP_20085
		SED134bin179		CNCJOE_00165	CNCJOE_00170	CNCJOE_00175,CNCJOE_00180	CNCJOE_00155	CNCJOE_00185	CNCJOE_06495	Not_detected	CNCJOE_03210	CNCJOE_03765,CNCJOE_03770	CNCJOE_03585,CNCJOE_03595
		SED134bin21		DOHOPN_12565	DOHOPN_12560	DOHOPN_12555	DOHOPN_12570	DOHOPN_12550	DOHOPN_05615	DOHOPN_05730	DOHOPN_09835	DOHOPN_05670,DOHOPN_05675,DOHOPN_05680	Not_detected
		SED134bin25		NMIHJB_19100	NMIHJB_19105	NMIHJB_19110	NMIHJB_19095	NMIHJB_19115	NMIHJB_14930	Not_detected	NMIHJB_18395	Not_detected	NMIHJB_21545
		SED134bin47		GMJKDI_01805	GMJKDI_01810,GMJKDI_01815,GMJKDI_01820	GMJKDI_01825	GMJKDI_01795	GMJKDI_01830	GMJKDI_02580	Not_detected	GMJKDI_08275	GMJKDI_01030,GMJKDI_01035	GMJKDI_07945
		SED134bin83		Not_detected	Not_detected	Not_detected	Not_detected	Not_detected	HPJMHC_18965	Not_detected	HPJMHC_05770	HPJMHC_18505,HPJMHC_18510	HPJMHC_19055
	CLADE_B	SED112_bin108		FMHLMG_09445,FMHLMG_09450	Not_detected	Not_detected	FMHLMG_09435	Not_detected	Not_detected	FMHLMG_07325	FMHLMG_01195	FMHLMG_06315,FMHLMG_06340,FMHLMG_06345	FMHLMG_02405,FMHLMG_02415,FMHLMG_02420
		SED112_bin84		OGHBNH_17750,OGHBNH_17755	OGHBNH_17745	OGHBNH_17740	OGHBNH_17765	OGHBNH_17735	OGHBNH_06460,OGHBNH_06465	OGHBNH_09120,OGHBNH_09125	OGHBNH_16240	OGHBNH_15715,OGHBNH_15740,OGHBNH_15745	OGHBNH_04620
		SED112_bin93		DEFKNI_02300,DEFKNI_02305	DEFKNI_02310,DEFKNI_02315,DEFKNI_02320	DEFKNI_02325	DEFKNI_02290	DEFKNI_02330	DEFKNI_12615,DEFKNI_12620	DEFKNI_06590	DEFKNI_08920	Not_detected	Not_detected
		SED114_bin152		FAEPPE_25735,FAEPPE_25740	FAEPPE_25745,FAEPPE_25750	FAEPPE_25755	FAEPPE_25720,FAEPPE_25725	FAEPPE_25760	FAEPPE_00525,FAEPPE_00530	FAEPPE_11355	FAEPPE_36380	FAEPPE_28455,FAEPPE_28470,FAEPPE_28475	FAEPPE_02655
		SED114_bin157		Not_detected	Not_detected	Not_detected	Not_detected	Not_detected	Not_detected	Not_detected	Not_detected	Not_detected	Not_detected
		SED114_bin159		CBAFHE_28220,CBAFHE_28225	CBAFHE_28215	CBAFHE_28210	CBAFHE_28235	CBAFHE_28205	CBAFHE_25890,CBAFHE_25895	CBAFHE_00905	CBAFHE_00475	CBAFHE_04430,CBAFHE_04435,CBAFHE_04455	Not_detected
		SED114_bin167		FAAKBD_08195	Not_detected	Not_detected	Not_detected	Not_detected	Not_detected	Not_detected	FAAKBD_32075	FAAKBD_66155,FAAKBD_66160,FAAKBD_66165	FAAKBD_10715,FAAKBD_10720,FAAKBD_10725
		SED114_bin177		KMJBAP_01445,KMJBAP_01450	KMJBAP_01455	KMJBAP_01460	KMJBAP_01435	KMJBAP_01465	KMJBAP_11110,KMJBAP_11115	KMJBAP_03645	KMJBAP_02650	KMJBAP_00195,KMJBAP_00215,KMJBAP_00220	Not_detected
		SED114_bin47		HNAMDG_10165,HNAMDG_10170	HNAMDG_10155,HNAMDG_10160	HNAMDG_10150	HNAMDG_10175	HNAMDG_10140,HNAMDG_10145	HNAMDG_06600,HNAMDG_06605,HNAMDG_06610	HNAMDG_08080	Not_detected	HNAMDG_02115,HNAMDG_02120,HNAMDG_02125	Not_detected
		SED134_bin111		JIAAPH_00700,JIAAPH_00705	JIAAPH_00710	JIAAPH_00715	JIAAPH_00690	JIAAPH_00720	JIAAPH_19740,JIAAPH_19745	JIAAPH_20740,JIAAPH_20745		JIAAPH_13885,JIAAPH_13905,JIAAPH_13910	JIAAPH_12660
		SED134_bin128		MBNJNN_20385,MBNJNN_20390,MBNJNN_20395	MBNJNN_20375,MBNJNN_20380	MBNJNN_20365,MBNJNN_20370	MBNJNN_20400	MBNJNN_20360	MBNJNN_10780,MBNJNN_10785	MBNJNN_14670	Not_detected	MBNJNN_00235,MBNJNN_00240,MBNJNN_00245	Not_detected
		SED134_bin161		BFGDAH_09770,BFGDAH_09775	BFGDAH_09765	BFGDAH_09760	BFGDAH_09785	BFGDAH_09755	BFGDAH_04300,BFGDAH_04305	BFGDAH_16695	BFGDAH_00015	BFGDAH_15910,BFGDAH_15930,BFGDAH_15935	BFGDAH_04405
		SED134_bin178		FGKIJB_21995,FGKIJB_22005	FGKIJB_22010	FGKIJB_22015	FGKIJB_21985	FGKIJB_22020	Not_detected	FGKIJB_08480,FGKIJB_08485	FGKIJB_12055	FGKIJB_19960,FGKIJB_20560,FGKIJB_20565	FGKIJB_20590,FGKIJB_20595

## Sheet: ANMEcatabolism
	ANME1 GENOME ANNOTATION
				SED112bin55	SED114bin15	SED134bin184
	Complex/Protein	Protein_Name	Annotation	Locus	Locus	Locus	Evidence (Model or blastp query accession number)
	MCR	McrA_1	Methyl coenzyme M reductase subunit alpha	BKGNHH_05150	PJPJDJ_05365	EHHPLG_07150	COG4058
		McrA_2	Methyl coenzyme M reductase subunit alpha	BKGNHH_05170	PJPJDJ_05385	EHHPLG_07170	COG4058
		McrB	Methyl coenzyme M reductase subunit beta	BKGNHH_05140	PJPJDJ_05355	EHHPLG_07140	COG4054
		McrG	Methyl coenzyme M reductase subunit gamma	BKGNHH_05145	PJPJDJ_05360,BKGNHH_05185	EHHPLG_07145	COG4057, TIGR03269
		Mcr_A2	Methyl coenzyme M reductase system, component A2	BKGNHH_05185	PJPJDJ_05400	EHHPLG_07190	TIGR03269
	MMPs	Mmp7	Methanogenesis marker 7 protein	BKGNHH_02070	PJPJDJ_07215	EHHPLG_08930	COG4052
		Mmp17	Methanogenesis marker 17 protein	BKGNHH_02075	PJPJDJ_07220,PJPJDJ_03140	EHHPLG_08935	COG4051
		Mmp3	Methanogenesis marker 3 protein	BKGNHH_09930	PJPJDJ_08390	EHHPLG_02830	TIGR03268
	MTR	MtrH	Tetrahydromethanopterin S-methyltransferase subunit H	BKGNHH_02120	PJPJDJ_03095	EHHPLG_08980	COG1962
		MtrG	Tetrahydromethanopterin S-methyltransferase subunit G	BKGNHH_02115	PJPJDJ_03100	EHHPLG_08975	COG4064
		MtrF	Tetrahydromethanopterin S-methyltransferase subunit F	BKGNHH_02110	PJPJDJ_03105	EHHPLG_08970	COG4218
		MtrA	Tetrahydromethanopterin S-methyltransferase subunit A	BKGNHH_02105	PJPJDJ_03110	EHHPLG_08965	COG4063
		MtrB	Tetrahydromethanopterin S-methyltransferase subunit B	BKGNHH_02100	PJPJDJ_03115	EHHPLG_08960	COG4062
		MtrC	Tetrahydromethanopterin S-methyltransferase subunit C	BKGNHH_02095	PJPJDJ_03120	EHHPLG_08955	COG4061
		MtrD	Tetrahydromethanopterin S-methyltransferase subunit D	BKGNHH_02090	PJPJDJ_03125	EHHPLG_08950	COG4060
		MtrE	Tetrahydromethanopterin S-methyltransferase subunit E	BKGNHH_02085	PJPJDJ_03130	EHHPLG_08945	COG4059
	MER	Mer	5_10-methylenetetrahydromethanopterin reductase	NO HIT	NO HIT	NO HIT	COG2141
		Mer	5_10-methylenetetrahydromethanopterin reductase	NO HIT	NO HIT	NO HIT	A0A2P5K1X0
		Mer	5_10-methylenetetrahydromethanopterin reductase	NO HIT	NO HIT	NO HIT	PRJNA454851 (Beulig et al. ISME J 2019)
		Mer	5_10-methylenetetrahydromethanopterin reductase	NO HIT	NO HIT	NO HIT	PXF56422
	MET	MetF	5,10-methylenetetrahydrofolate reductase	NO HIT	PJPJDJ_14395	EHHPLG_11895	COG0685; A0A8S9VZK3
	MTD	Mtd	Coenzyme F420-dependent N(5),N(10)-methenyltetrahydromethanopterin dehydrogenase	BKGNHH_04830	PJPJDJ_09565	EHHPLG_04455	COG1927
	MCH	Mch1	Methenyltetrahydromethanopterin cyclohydrolase	BKGNHH_09860,BKGNHH_00015	PJPJDJ_08305	EHHPLG_02930	COG3252; PXF51883
	FTR	Ftr	Formylmethanofuran--tetrahydromethanopterin formyltransferase	BKGNHH_03515	PJPJDJ_13730,PJPJDJ_09885	EHHPLG_12475, EHHPLG_02315	COG2037
	FWD	FwdC	Formylmethanofuran dehydrogenase subunitC	BKGNHH_07520	PJPJDJ_09345	EHHPLG_04720	COG2218
		FwdA	Formylmethanofuran dehydrogenase subunitA	BKGNHH_07515	PJPJDJ_09340	EHHPLG_04715	COG1229
		FwdB	Formylmethanofuran dehydrogenase subunitB	BKGNHH_07510	PJPJDJ_09335	EHHPLG_04710	COG1029
		FwdD	Formylmethanofuran_dehydrogenase_subunitC	BKGNHH_07505	PJPJDJ_09330	EHHPLG_04705	COG1153
	FMD	FmdE	Formylmethanofuran dehydrogenase subunit E	NO HIT	NO HIT	NO HIT	PPA80022, COG2191
		FmdF	Formylmethanofuran dehydrogenase subunit F	NO HIT	NO HIT	NO HIT	PPA80021
		FmdA	Formylmethanofuran dehydrogenase subunit A	NO HIT	NO HIT	NO HIT	PPA80020
		FmdD	formylmethanofuran dehydrogenase subunit D	NO HIT	NO HIT	NO HIT	PPA80019
		FmdC	Formylmethanofuran dehydrogenase subunit C	NO HIT	NO HIT	NO HIT	PPA80018
		FmdB	Formylmethanofuran dehydrogenase subunit B	NO HIT	NO HIT	NO HIT	PPA80017
		CytB	Formate dehydrogenase-O subunit gamma	NO HIT	NO HIT	NO HIT	COG2864
		NrfD	Polysulfide reductase	NO HIT	NO HIT	NO HIT	A0A842XWP6; PXF61052
	FQO	FqoJ	NADH-quinone oxidoreductase subunit J	BKGNHH_10010	PJPJDJ_08470	EHHPLG_02745	PXF51752
		FqoK	F420H(2):quinone oxidoreductase	BKGNHH_10005	PJPJDJ_08465	EHHPLG_02750	PXF51960
		FqoM	F420H(2):quinone oxidoreductase	BKGNHH_10000	PJPJDJ_08460	EHHPLG_02755	PXF51753
		FqoL	F420H(2):quinone oxidoreductase	BKGNHH_09995	PJPJDJ_08455	EHHPLG_02760	PXF51961
		FqoN	F420H(2):quinone oxidoreductase	BKGNHH_09990	PJPJDJ_08450	EHHPLG_02765	PXF51754
		FqoA	NADH-quinone oxidoreductase subunit A	BKGNHH_09985	PJPJDJ_08445	EHHPLG_02770	PXF51755
		FqoBCD	NADH-quinone oxidoreductase subunit BCD	BKGNHH_09980	PJPJDJ_08440	EHHPLG_02775	PXF51962
		FqoH	NADH-quinone oxidoreductase subunit NuoH	BKGNHH_09975	PJPJDJ_08435	EHHPLG_02780	PXF51756
		FqoI	4Fe-4S ferredoxin	BKGNHH_09970	PJPJDJ_08430	EHHPLG_02785	PXF51757
		FqoF	F420H(2):quinone oxidoreductase	BKGNHH_09965	PJPJDJ_08425	EHHPLG_02790	PXF51963
	FPO	FpoA	F(420)H(2) dehydrogenase subunit A	NO HIT	NO HIT	NO HIT	PPA79588
		FpoB	F(420)H(2) dehydrogenase subunit B	NO HIT	NO HIT	NO HIT	PPA79589
		FpoC	F(420)H(2) dehydrogenase subunit C	NO HIT	NO HIT	NO HIT	PPA79590
		FpoD	F(420)H(2) dehydrogenase subunit D	NO HIT	NO HIT	NO HIT	PPA79591
		FpoH	F(420)H(2) dehydrogenase subunit H	NO HIT	NO HIT	NO HIT	PPA79592
		FpoI	F(420)H(2) dehydrogenase subunit I	NO HIT	NO HIT	NO HIT	PPA79593
		FpoJ	F(420)H(2) dehydrogenase subunit J	NO HIT	NO HIT	NO HIT	PPA79594
		FpoJ7	F(420)H(2) dehydrogenase subunit J	NO HIT	NO HIT	NO HIT	PPA79595
		FpoK	F(420)H(2) dehydrogenase subunit K	NO HIT	NO HIT	NO HIT	PPA79596
		FpoL	F(420)H(2) dehydrogenase subunit L	NO HIT	NO HIT	NO HIT	PPA79597
		FpoM	F(420)H(2) dehydrogenase subunit M	NO HIT	NO HIT	NO HIT	PPA79598
		FpoN	F(420)H(2) dehydrogenase subunit N	NO HIT	NO HIT	NO HIT	PPA79599
		FpoO	F(420)H(2) dehydrogenase subunit O	NO HIT	NO HIT	NO HIT	PPA79600
	HDR	HdrA	CoB--CoM heterodisulfide reductase iron-sulfur subunit A	BKGNHH_08285	PJPJDJ_11635	EHHPLG_01705	PXF50952
		HdrB	Heterodisulfide reductase subunit B	BKGNHH_08300	PJPJDJ_11630	EHHPLG_01710	AAU83486
		HdrC	Heterodisulfide reductase subunit C	BKGNHH_08305	PJPJDJ_11625	EHHPLG_01715	AAU83490
		FrhB	4Fe-4S ferredoxin-type domain-containing protein	BKGNHH_08310	PJPJDJ_11620	EHHPLG_01720	PXF50955
		MvhD	F420-non-reducing hydrogenase iron-sulfur subunit D	BKGNHH_08315	PJPJDJ_11615	EHHPLG_01725	PXF50956
		HdrD	Heterodisulfide reductase subunit D	NO HIT	NO HIT	NO HIT	PXF58175
		HdrE	Heterodisulfide reductase subunit E	NO HIT	NO HIT	NO HIT	PXF58176
	CYTOCHROMES	Multiheme cytochrome	ANME-OmcZ-like cytochrome	NO HIT	NO HIT	NO HIT	PPA80255
		MhcA	ANME-multiheme cytochrome	NO HIT	NO HIT	NO HIT	PPA80254
		MhcB	ANME-multiheme cytochrome	NO HIT	NO HIT	NO HIT	PPA80386
		MhcC	ANME-multiheme cytochrome	NO HIT	NO HIT	NO HIT	KAF5420681
							Heme-binding-motifs	Localization		Signal peptide (SignalP)	PGF-CTERM (IPR026371)	Transmembrane (TmHMM)	Domains
		MHC_cluster_1	Methanogenesis marker 15 protein	BKGNHH_02125	PJPJDJ_03090	EHHPLG_08985	2	Cytoplasmic		no	no	no	IPR017676: Methanogenesis marker 15 protein
		MHC_cluster_2	Cytochrome c3-like	BKGNHH_05915	PJPJDJ_02560	EHHPLG_09675	5	Extracytoplasmic		yes	no	no	IPR036280 Multiheme cytochrome superfamily				Cytochrome C3-like
		MHC_cluster_3	NapC/NirT family cytochrome c	BKGNHH_05940, BKGNHH_05935	PJPJDJ_02575	EHHPLG_09660	6	Extracytoplasmic		yes	no	(yes, overlap with SignalP)	IPR036280 Multiheme cytochrome superfamily				PF03264: NapC/NirT cytochrome c family
		MHC_cluster_4	Cytochrome c3 family protein	BKGNHH_06680	PJPJDJ_10695	EHHPLG_00240	9	Extracytoplasmic, Membrane anchored		yes	yes	no	IPR036280 Multiheme cytochrome superfamily				PF14537: Cytochrome c3
		MHC_cluster_5	Cytochrome c5 family protein	BKGNHH_07495	PJPJDJ_09320	EHHPLG_04695	5	Extracytoplasmic, Membrane anchored		yes	yes	no	IPR036280 Multiheme cytochrome superfamily				PF13435: Cytochrome C554		IPR023155 Cytochrome c-552/4
		MHC_cluster_6	Multiheme cytochrome superfamily	BKGNHH_05885	PJPJDJ_02540	EHHPLG_09695	5	Extracytoplasmic, Membrane anchored		yes	no	yes	IPR036280 Multiheme cytochrome superfamily
		MHC_cluster_7	Cytochrome c7	–	PJPJDJ_02525	EHHPLG_09710	4	Extracytoplasmic		yes	no	(yes, overlap with SignalP)	IPR036280 Multiheme cytochrome superfamily				PF14522: Cytochrome c7
		MHC_cluster_8	MtrC-like cytochrome	–	PJPJDJ_02530	EHHPLG_09705	7	Extracytoplasmic		yes	no	no	IPR036280 Multiheme cytochrome superfamily				IPR051829: MtrC-like
		MHC_cluster_9	Gfo/Idh/MocA family oxidoreductase	–	–	EHHPLG_03295	2	Cytoplasmic		no	no	no	IPR000683/IPR055170: Gfo/Idh/MocA-like oxidoreductase
		MHC_cluster_10	MtrC-like cytochrome	–	–	EHHPLG_09720	6	Extracytoplasmic		yes	no	no	IPR036280 Multiheme cytochrome superfamily				IPR051829: MtrC-like
		MHC_cluster_11	Cytochrome C3-like	–	–	EHHPLG_09735	4	Extracytoplasmic		yes	no	no	IPR036280 Multiheme cytochrome superfamily				Cytochrome C3-like
		MHC_cluster_12	MtrC-like cytochrome	–	–	EHHPLG_09725,EHHPLG_09730	6	Extracytoplasmic		yes	no	no	IPR036280 Multiheme cytochrome superfamily				IPR051829: MtrC-like
		MHC_cluster_13	Cytochrome C3-like	–	PJPJDJ_02505	–	4	Extracytoplasmic		yes	no	no	IPR036280 Multiheme cytochrome superfamily				Cytochrome C3-like
		MHC_cluster_14	Multiheme cytochrome superfamily	–	PJPJDJ_02510	–	5	Extracytoplasmic		yes	no	no	IPR036280 Multiheme cytochrome superfamily
		MHC_cluster_15	Cytochrome C3-like	–	PJPJDJ_02515	–	6	Extracytoplasmic		yes	no	no	IPR036280 Multiheme cytochrome superfamily				Cytochrome C3-like
	RNF	RnfC	Rnf complex subunit C	NO HIT	NO HIT	NO HIT	NMX21712
		RnfD	Rnf complex subunit D	NO HIT	NO HIT	NO HIT	NMX21713
		RnfG	Rnf complex subunit G	NO HIT	NO HIT	NO HIT	NMX21714
		RnfE	Rnf complex subunit E	NO HIT	NO HIT	NO HIT	NMX21715
		RnfA	Rnf complex subunit A	NO HIT	NO HIT	NO HIT	NMX21716
		RnfB	Rnf complex subunit B	NO HIT	NO HIT	NO HIT	NMX21717
	Na+/H+ antiporter	MrpA	Multisubunit Na+/H+ antiporter subunit A	BKGNHH_08425	PJPJDJ_12355	EHHPLG_13465	COG1009
		MrpB	Multisubunit Na+/H+ antiporter subunit B	BKGNHH_08400, BKGNHH_08405, BKGNHH_08410	PJPJDJ_12330,PJPJDJ_12335,PJPJDJ_12340	EHHPLG_13440, EHHPLG_13445, EHHPLG_13450	COG1563
		MrpC	Multisubunit Na+/H+ antiporter subunit C	BKGNHH_08415	PJPJDJ_12345	EHHPLG_13455	COG1006
		MrpD	Multisubunit Na+/H+ antiporter subunit D	BKGNHH_08420	PJPJDJ_12350	EHHPLG_13460	COG0651
		MrpE	Multisubunit Na+/H+ antiporter subunit E	BKGNHH_08395	PJPJDJ_12320	EHHPLG_13435	COG1863
		MrpF	Multisubunit Na+/H+ antiporter subunit F	BKGNHH_08385	PJPJDJ_12310	EHHPLG_13425	COG2212
		MrpG	Multisubunit Na+/H+ antiporter subunit G	BKGNHH_08390	PJPJDJ_12315	EHHPLG_13430	COG1320
	ATPase	NtpA	V-type ATP synthase subunit A	BKGNHH_08720	PJPJDJ_05530	EHHPLG_07315	COG1155
		NtpB	V-type ATP synthase subunit B	BKGNHH_08725	PJPJDJ_05535	EHHPLG_07320	COG1156
		NtpC	V-type ATP synthase subunit C	BKGNHH_02580/BKGNHH_02585	PJPJDJ_04730	EHHPLG_06605	COG1527
		NtpD	V-type ATP synthase subunit D	NO HIT	PJPJDJ_02495	EHHPLG_09750	COG1394
		NtpE	V-type ATP synthase subunit E	BKGNHH_08995	PJPJDJ_05785	EHHPLG_07600	COG1390
		NtpF	V-type ATP synthase subunit F	BKGNHH_08990	PJPJDJ_05780	EHHPLG_07595	COG2811
		NtpG	V-type ATP synthase subunit G	BKGNHH_09000	PJPJDJ_05790	EHHPLG_07605	COG1436
		NtpI	V-type ATP synthase subunit I	BKGNHH_05810	PJPJDJ_10395	EHHPLG_05195	COG1269
		NtpH	V-type ATP synthase subunit H	NO HIT	NO Hit	NO HIT	COG2811
	Hyd Complex	FdhA	Molybdopterin-dependent oxidoreductase FdhA-like	BKGNHH_03405	PJPJDJ_13755	EHHPLG_12440	COG3383;TIGR01591
		HydC	Bifurcating [FeFe] hydrogenase gamma subunit	BKGNHH_03415	PJPJDJ_13760	EHHPLG_12435	COG1905; O52681 (41% identity)
		HydB	Bifurcating [FeFe] hydrogenase beta subunit	BKGNHH_03410	PJPJDJ_13765	EHHPLG_12430	COG3411; COG1894; O52682 (48% identity)
		FdhB	Ferredoxin-domain - Coenzyme F420-reducing hydrogenase, beta subunit	BKGNHH_03400	PJPJDJ_13770	EHHPLG_12425	PRK07569; COG1035
			Conserved hypothetical (MBL fold metallo-hydrolase)	BKGNHH_03385, BKGNHH_03390, BKGNHH_03395	PJPJDJ_13775	EHHPLG_12420	No domains
		Fd	4Fe-4S dicluster domain protein-DsrA-like	BKGNHH_03380	PJPJDJ_13780	EHHPLG_12415	COG2221
	FqoF homologs	FqoF_1	coenzyme F420 hydrogenase betasubunit domain	BKGNHH_09965	PJPJDJ_08425	EHHPLG_02790	N:4Fe-4S domain-IPR017896 ; C: COG1035- FrhB
		FqoF_2	coenzyme F420 hydrogenase betasubunit domain	BKGNHH_01465	PJPJDJ_12135	EHHPLG_03885	N:4Fe-4S domain-IPR017896 ; C: COG1035- FrhB
		FqoF_3	coenzyme F420 hydrogenase betasubunit domain	BKGNHH_05475	PJPJDJ_10160	EHHPLG_04885	N:4Fe-4S domain-IPR017896 ; C: COG1035- FrhB
		FqoF_4	coenzyme F420 hydrogenase betasubunit domain	BKGNHH_05815	PJPJDJ_10390	EHHPLG_05190	N: HdrC-COG1150; C: COG1035-FrhB
		FqoF_5	coenzyme F420 hydrogenase betasubunit domain	BKGNHH_07035	PJPJDJ_03715	EHHPLG_05520	N: HdrC-COG1150; C: COG1035-FrhB
		FqoF_6	coenzyme F420 hydrogenase betasubunit domain	BKGNHH_07760	PJPJDJ_04125	EHHPLG_05840	N: COG1035- FrhB; C: 4Fe-4S domain-IPR017896
		FqoF_7	coenzyme F420 hydrogenase betasubunit domain	NO HIT	PJPJDJ_00540	EHHPLG_11435	N:4Fe-4S domain-IPR017896 ; C: COG1035- FrhB
		FqoF_8	coenzyme F420 hydrogenase betasubunit domain	NO HIT	PJPJDJ_14480	EHHPLG_11815	N:4Fe-4S domain-IPR017896 ; C: COG1035- FrhB;Nitrite/Sulfite reductase ferredoxin-like domain-IPR036136
		FdhB	Ferredoxin-domain - Coenzyme F420-reducing hydrogenase, beta subunit	BKGNHH_03400	PJPJDJ_13770	EHHPLG_12425	N:4Fe-4S domain-IPR017896 ; C: COG1035- FrhB
	archaellum	Arl_B	Archaeal flagellin (archaellin) FlaG/FlaF family	BKGNHH_08915, BKGNHH_08925	PJPJDJ_05690, PJPJDJ_05700	EHHPLG_07485, EHHPLG_07510	COG3430
		Arl_H	Predicted ATPases involved in biogenesis of archaeal flagella	BKGNHH_03645, BKGNHH_08785	PJPJDJ_05595, PJPJDJ_05870, PJPJDJ_13590	EHHPLG_07400, EHHPLG_07695, EHHPLG_12600	COG2874
		Arl_I	Type IV secretory pathway	BKGNHH_03640, BKGNHH_08805	PJPJDJ_05615, PJPJDJ_05630, PJPJDJ_13595	EHHPLG_07420, EHHPLG_12595	COG0630
		Arl_J	Archaeal flagella assembly protein J	BKGNHH_03635,BKGNHH_08810, BKGNHH_08815	PJPJDJ_05620, PJPJDJ_05625, PJPJDJ_05635, PJPJDJ_05635, PJPJDJ_05640, PJPJDJ_13600	EHHPLG_07425, EHHPLG_07430, EHHPLG_12590	COG1955
		Arl_K	Type II secretory pathway	BKGNHH_05510	PJPJDJ_10190	EHHPLG_04915	COG1989
	NuoL/MnhA homologs	FqoL	NADH:ubiquinone oxidoreductase subunit 5, Multisubunit Na+/H+ antiporter, MnhA subunit	BKGNHH_09995	PJPJDJ_08455	EHHPLG_02760	COG1009
		NuoL/MnhA_2	NADH:ubiquinone oxidoreductase subunit 5, Multisubunit Na+/H+ antiporter, MnhA subunit	BKGNHH_08425	PJPJDJ_12355	EHHPLG_13465	COG1009
		NuoL/MnhA_3	NADH:ubiquinone oxidoreductase subunit 5, Multisubunit Na+/H+ antiporter, MnhA subunit	BKGNHH_08435	PJPJDJ_12365	NO HIT	COG1009
	NuoM homologs	NuoM_1	NADH:ubiquinone oxidoreductase subunit M	NO HIT	NO HIT	EHHPLG_13490	COG1008
		NuoM_2	NADH:ubiquinone oxidoreductase subunit M	BKGNHH_08450,BKGNHH_08440	PJPJDJ_12370, PJPJDJ_12380	NO HIT	COG1009
		NuoM_3	NADH:ubiquinone oxidoreductase subunit M	BKGNHH_08445	PJPJDJ_12375	NO HIT	COG1010
								Localization (TmHMM)	Domains
	HyfB/MnhD Homologs	HyfB/MnhD_1	Formate hydrogenlyase subunit 3/Multisubunit Na+/H+ antiporter, MnhD subunit	BKGNHH_00685	PJPJDJ_11330	EHHPLG_01945	COG0651	Membrane	PF00361: NADH:quinone oxidoreductase/Mrp antiporter.				IPR052175: Complex I-like Hydrogenase Component
		HyfB/MnhD_2	Formate hydrogenlyase subunit 3/Multisubunit Na+/H+ antiporter, MnhD subunit	BKGNHH_00665	PJPJDJ_11350	EHHPLG_01965	COG0651	Membrane	PF00361: NADH:quinone oxidoreductase/Mrp antiporter.				IPR052175: Complex I-like Hydrogenase Component
		FqoM	F420H(2):quinone oxidoreductase	BKGNHH_10000	PJPJDJ_08460	EHHPLG_02755	COG0651	Membrane	PF00361: NADH:quinone oxidoreductase/Mrp antiporter.				IPR050586: CPA3 Na+/H+ Antiporter Subunit D
		FqoN	F420H(2):quinone oxidoreductase	BKGNHH_09990	PJPJDJ_08450	EHHPLG_02765	COG0651	Membrane	PF00361: NADH:quinone oxidoreductase/Mrp antiporter.				IPR050586: CPA3 Na+/H+ Antiporter Subunit D
		MrpD	Multisubunit Na+/H+ antiporter subunit D	BKGNHH_08420,BKGNHH_01700	PJPJDJ_12350	EHHPLG_13460	COG0651	Membrane	PF00361: NADH:quinone oxidoreductase/Mrp antiporter.				IPR050586: CPA3 Na+/H+ Antiporter Subunit D
		HyfB/MnhD_6	Formate hydrogenlyase subunit 3/Multisubunit Na+/H+ antiporter, MnhD subunit	NO HIT	NO HIT	EHHPLG_13470	COG0651	Membrane	PF00361: NADH:quinone oxidoreductase/Mrp antiporter.				IPR050586: CPA3 Na+/H+ Antiporter Subunit D
		HyfB/MnhD_7	Formate hydrogenlyase subunit 3/Multisubunit Na+/H+ antiporter, MnhD subunit	NO HIT	NO HIT	EHHPLG_13475	COG0651	Membrane	PF00361: NADH:quinone oxidoreductase/Mrp antiporter.				IPR050586: CPA3 Na+/H+ Antiporter Subunit D
		HyfB/MnhD_8	Formate hydrogenlyase subunit 3/Multisubunit Na+/H+ antiporter, MnhD subunit	NO HIT	NO HIT	EHHPLG_13485	COG0651	Membrane	PF00361: NADH:quinone oxidoreductase/Mrp antiporter.				IPR052175: Complex I-like Hydrogenase Component
		HyfB/MnhD_9	Formate hydrogenlyase subunit 3/Multisubunit Na+/H+ antiporter, MnhD subunit	BKGNHH_08475,BKGNHH_08470	PJPJDJ_12400	EHHPLG_13525	COG0651	Membrane	PF00361: NADH:quinone oxidoreductase/Mrp antiporter.				IPR050586: CPA3 Na+/H+ Antiporter Subunit D
		HyfB/MnhD_10	Formate hydrogenlyase subunit 3/Multisubunit Na+/H+ antiporter, MnhD subunit	BKGNHH_08480	PJPJDJ_12405	EHHPLG_13530	COG0651	Membrane	PF00361: NADH:quinone oxidoreductase/Mrp antiporter.				IPR050616: CPA3 Na+/H+ Antiporter Subunit A
		HyfB/MnhD_11	Formate hydrogenlyase subunit 3/Multisubunit Na+/H+ antiporter, MnhD subunit	BKGNHH_08490	PJPJDJ_12415	EHHPLG_13540	COG0651	Membrane	PF00361: NADH:quinone oxidoreductase/Mrp antiporter.				IPR052175: Complex I-like Hydrogenase Component
		HyfB/MnhD_12	Formate hydrogenlyase subunit 3/Multisubunit Na+/H+ antiporter, MnhD subunit	NO HIT	PJPJDJ_02985	NO HIT	COG0651	Membrane	PF00361: NADH:quinone oxidoreductase/Mrp antiporter.
		HyfB/MnhD_13	Formate hydrogenlyase subunit 3/Multisubunit Na+/H+ antiporter, MnhD subunit	BKGNHH_08430	PJPJDJ_12360	NO HIT	COG0651	Membrane	PF00361: NADH:quinone oxidoreductase/Mrp antiporter.				IPR050586: CPA3 Na+/H+ Antiporter Subunit D

## Sheet: HdrMvhD_NuoEFG
		CladeA: HdrABC and MvhD
		Protein_name		HdrA	HdrB	HdrC	MvhD, MvhD-HdrA-fusion protein
		BlastP-query		HRM2_22750	HRM2_22770	HRM2_22760	HRM2_06450,HRM2_11860,HRM2_30770
		MAG/locus_tag
	CLADE_A	SED112bin125		HEFDMJ_00040	HEFDMJ_00030	HEFDMJ_00025	HEFDMJ_00045
		SED112bin71		OBLMFN_03650	OBLMFN_03645	OBLMFN_03640	OBLMFN_03655,OBLMFN_03660
		SED112bin79
		SED112bin92		KIPMDH_03590	KIPMDH_03595	KIPMDH_03600	KIPMDH_03580,KIPMDH_03585
		SED114bin110		HMIMIB_26535	HMIMIB_26530	HMIMIB_26525	HMIMIB_26540,HMIMIB_26545
		SED114bin111		CGDMHJ_06180	CGDMHJ_06185,CGDMHJ_06190	CGDMHJ_06195	CGDMHJ_06170,CGDMHJ_06175
		SED114bin113		HBCBAD_09695	HBCBAD_09690	HBCBAD_09685,HBCBAD_09710	HBCBAD_09700,HBCBAD_09705
		SED114bin174		MACCKB_03920,MACCKB_03935,MACCKB_03940	MACCKB_03900	MACCKB_03905	MACCKB_03940
		SED114bin88		PPFMOM_11745	PPFMOM_11755	PPFMOM_11765	PPFMOM_11725,PPFMOM_11730
		SED134bin123		DKLJDP_04305	DKLJDP_04315	DKLJDP_04325	DKLJDP_04300,DKLJDP_04305
		SED134bin179
		SED134bin21		DOHOPN_16760	DOHOPN_16755	DOHOPN_16750	DOHOPN_16775,DOHOPN_15640,DOHOPN_16765,DOHOPN_16770
		SED134bin25		NMIHJB_15000	NMIHJB_15015	NMIHJB_15010	NMIHJB_15005
		SED134bin47		GMJKDI_01010	GMJKDI_01000	GMJKDI_01000	GMJKDI_01025,GMJKDI_01020
		SED134bin83		HPJMHC_16480	HPJMHC_18490	Not_detected	HPJMHC_18500,HPJMHC_18495
		CladeA: NuoEFG (COG1905, COG1894, COG1034)
		SED112bin125_HEFDMJ_00075 (NuoF)
		SED112bin125_HEFDMJ_00790 (NuoE)
		SED112bin125_HEFDMJ_00795 (NuoF)
		SED112bin125_HEFDMJ_09240 (NuoF)
		SED112bin125_HEFDMJ_09245 (NuoE)
		SED112bin125_HEFDMJ_18430 (NuoE)
		SED112bin125_HEFDMJ_18435 (NuoF)
		SED112bin125_HEFDMJ_18440 (NuoG)
		SED112bin125_HEFDMJ_19150 (NuoF)
		SED112bin125_HEFDMJ_19160 (NuoE)
		SED112bin125_HEFDMJ_21815 (NuoE)
		SED112bin125_HEFDMJ_22325 (NuoE)
		SED112bin125_HEFDMJ_22330 (NuoG)
		SED112bin125_HEFDMJ_22345 (NuoF)
		SED112bin125_HEFDMJ_29645 (NuoE)
		SED112bin125_HEFDMJ_29650 (NuoF)
		SED112bin125_HEFDMJ_29660 (NuoE)
		SED112bin125_HEFDMJ_29665 (NuoF)
		SED112bin125_HEFDMJ_29670 (NuoG)
		SED112bin71_OBLMFN_00870 (NuoE)
		SED112bin71_OBLMFN_00880 (NuoF)
		SED112bin71_OBLMFN_02865 (NuoE)
		SED112bin71_OBLMFN_02870 (NuoF)
		SED112bin71_OBLMFN_02875 (NuoG)
		SED112bin71_OBLMFN_05875 (NuoG)
		SED112bin71_OBLMFN_07230 (NuoE)
		SED112bin71_OBLMFN_10775 (NuoF)
		SED112bin71_OBLMFN_10780 (NuoG)
		SED112bin71_OBLMFN_13115 (NuoF)
		SED112bin71_OBLMFN_13120 (NuoG)
		SED112bin74_FKCGJB_00120 (NuoG)
		SED112bin74_FKCGJB_00125 (NuoF)
		SED112bin74_FKCGJB_14260 (NuoG)
		SED112bin74_FKCGJB_15395 (NuoE)
		SED112bin74_FKCGJB_15405 (NuoF)
		SED112bin74_FKCGJB_15410 (NuoF)
		SED112bin74_FKCGJB_18840 (NuoE)
		SED112bin74_FKCGJB_18845 (NuoE)
		SED112bin74_FKCGJB_18850 (NuoF)
		SED112bin74_FKCGJB_18855 (NuoF)
		SED112bin79_JJCIEM_03285 (NuoF)
		SED112bin79_JJCIEM_03290 (NuoF)
		SED112bin79_JJCIEM_03295 (NuoF)
		SED112bin79_JJCIEM_06480 (NuoF)
		SED112bin79_JJCIEM_06485 (NuoE)
		SED112bin79_JJCIEM_10755 (NuoF)
		SED112bin79_JJCIEM_10760 (NuoF)
		SED112bin79_JJCIEM_10765 (NuoF)
		SED112bin79_JJCIEM_10770 (NuoE)
		SED112bin79_JJCIEM_10775 (NuoE)
		SED112bin79_JJCIEM_10780 (NuoG)
		SED112bin79_JJCIEM_44465 (NuoF)
		SED112bin79_JJCIEM_44470 (NuoE)
		SED112bin79_JJCIEM_50955 (NuoG)
		SED112bin79_JJCIEM_59150 (NuoE)
		SED112bin79_JJCIEM_59155 (NuoF)
		SED112bin79_JJCIEM_59160 (NuoG)
		SED112bin79_JJCIEM_59260 (NuoE)
		SED112bin79_JJCIEM_59265 (NuoF)
		SED112bin79_JJCIEM_59270 (NuoG)
		SED112bin79_JJCIEM_59665 (NuoG)
		SED112bin79_JJCIEM_59670 (NuoF)
		SED112bin79_JJCIEM_59680 (NuoE)
		SED112bin79_JJCIEM_63865 (NuoF)
		SED112bin79_JJCIEM_67085 (NuoG)
		SED112bin79_JJCIEM_77775 (NuoG)
		SED112bin79_JJCIEM_84970 (NuoF)
		SED112bin79_JJCIEM_84980 (NuoE)
		SED112bin79_JJCIEM_85150 (NuoE)
		SED112bin79_JJCIEM_85155 (NuoF)
		SED112bin79_JJCIEM_85160 (NuoF)
		SED112bin92_KIPMDH_01600 (NuoG)
		SED112bin92_KIPMDH_01605 (NuoF)
		SED112bin92_KIPMDH_01615 (NuoE)
		SED112bin92_KIPMDH_07380 (NuoF)
		SED112bin92_KIPMDH_07385 (NuoE)
		SED112bin92_KIPMDH_08550 (NuoG)
		SED112bin92_KIPMDH_08555 (NuoF)
		SED112bin92_KIPMDH_08565 (NuoE)
		SED112bin92_KIPMDH_11855 (NuoE)
		SED112bin92_KIPMDH_11860 (NuoF)
		SED112bin92_KIPMDH_13905 (NuoF)
		SED112bin92_KIPMDH_13910 (NuoF)
		SED112bin92_KIPMDH_13920 (NuoE)
		SED114bin110_HMIMIB_00560 (NuoF)
		SED114bin110_HMIMIB_00565 (NuoE)
		SED114bin110_HMIMIB_17305 (NuoF)
		SED114bin110_HMIMIB_17320 (NuoG)
		SED114bin110_HMIMIB_17325 (NuoE)
		SED114bin110_HMIMIB_18495 (NuoE)
		SED114bin110_HMIMIB_19770 (NuoE)
		SED114bin110_HMIMIB_19780 (NuoF)
		SED114bin110_HMIMIB_20415 (NuoG)
		SED114bin110_HMIMIB_20420 (NuoF)
		SED114bin110_HMIMIB_20430 (NuoE)
		SED114bin110_HMIMIB_24485 (NuoE)
		SED114bin110_HMIMIB_24490 (NuoF)
		SED114bin110_HMIMIB_24500 (NuoE)
		SED114bin110_HMIMIB_24505 (NuoF)
		SED114bin110_HMIMIB_24510 (NuoG)
		SED114bin110_HMIMIB_26485 (NuoE)
		SED114bin110_HMIMIB_26490 (NuoF)
		SED114bin110_HMIMIB_26570 (NuoF)
		SED114bin110_HMIMIB_26575 (NuoE)
		SED114bin111_CGDMHJ_03010 (NuoE)
		SED114bin111_CGDMHJ_03015 (NuoE)
		SED114bin111_CGDMHJ_03020 (NuoF)
		SED114bin111_CGDMHJ_03485 (NuoF)
		SED114bin111_CGDMHJ_03500 (NuoG)
		SED114bin111_CGDMHJ_03505 (NuoE)
		SED114bin111_CGDMHJ_04820 (NuoG)
		SED114bin111_CGDMHJ_04830 (NuoF)
		SED114bin111_CGDMHJ_04835 (NuoF)
		SED114bin111_CGDMHJ_07580 (NuoE)
		SED114bin111_CGDMHJ_07585 (NuoF)
		SED114bin111_CGDMHJ_08905 (NuoF)
		SED114bin111_CGDMHJ_08910 (NuoE)
		SED114bin111_CGDMHJ_08915 (NuoG)
		SED114bin111_CGDMHJ_12965 (NuoE)
		SED114bin111_CGDMHJ_14960 (NuoF)
		SED114bin111_CGDMHJ_14965 (NuoF)
		SED114bin111_CGDMHJ_14970 (NuoE)
		SED114bin113_HBCBAD_02100 (NuoE)
		SED114bin113_HBCBAD_02105 (NuoF)
		SED114bin113_HBCBAD_02110 (NuoG)
		SED114bin113_HBCBAD_02860 (NuoG)
		SED114bin113_HBCBAD_02865 (NuoF)
		SED114bin113_HBCBAD_02870 (NuoE)
		SED114bin113_HBCBAD_08300 (NuoE)
		SED114bin113_HBCBAD_08305 (NuoF)
		SED114bin113_HBCBAD_09495 (NuoE)
		SED114bin113_HBCBAD_09500 (NuoF)
		SED114bin113_HBCBAD_16375 (NuoF)
		SED114bin113_HBCBAD_16380 (NuoE)
		SED114bin113_HBCBAD_19060 (NuoG)
		SED114bin174_MACCKB_01520 (NuoE)
		SED114bin174_MACCKB_01525 (NuoF)
		SED114bin174_MACCKB_01530 (NuoF)
		SED114bin174_MACCKB_01535 (NuoF)
		SED114bin174_MACCKB_05815 (NuoE)
		SED114bin174_MACCKB_05820 (NuoF)
		SED114bin174_MACCKB_05825 (NuoF)
		SED114bin174_MACCKB_05830 (NuoG)
		SED114bin174_MACCKB_06650 (NuoE)
		SED114bin174_MACCKB_06660 (NuoF)
		SED114bin174_MACCKB_06665 (NuoF)
		SED114bin174_MACCKB_06670 (NuoG)
		SED114bin174_MACCKB_07105 (NuoF)
		SED114bin174_MACCKB_07110 (NuoE)
		SED114bin88_PPFMOM_01295 (NuoG)
		SED114bin88_PPFMOM_01300 (NuoF)
		SED114bin88_PPFMOM_01305 (NuoE)
		SED114bin88_PPFMOM_06255 (NuoG)
		SED114bin88_PPFMOM_06260 (NuoF)
		SED114bin88_PPFMOM_06265 (NuoE)
		SED114bin88_PPFMOM_07665 (NuoE)
		SED114bin88_PPFMOM_07670 (NuoG)
		SED114bin88_PPFMOM_07685 (NuoF)
		SED114bin88_PPFMOM_11205 (NuoE)
		SED114bin88_PPFMOM_11210 (NuoF)
		SED114bin88_PPFMOM_11750 (NuoE)
		SED114bin88_PPFMOM_14485 (NuoF)
		SED114bin88_PPFMOM_14760 (NuoE)
		SED114bin88_PPFMOM_14765 (NuoF)
		SED114bin88_PPFMOM_14770 (NuoG)
		SED114bin88_PPFMOM_14960 (NuoE)
		SED114bin88_PPFMOM_14965 (NuoF)
		SED114bin88_PPFMOM_17810 (NuoE)
		SED114bin88_PPFMOM_17815 (NuoF)
		SED114bin88_PPFMOM_17820 (NuoG)
		SED134bin123_DKLJDP_03470 (NuoE)
		SED134bin123_DKLJDP_03475 (NuoF)
		SED134bin123_DKLJDP_03480 (NuoG)
		SED134bin123_DKLJDP_04310 (NuoE)
		SED134bin123_DKLJDP_05035 (NuoE)
		SED134bin123_DKLJDP_05040 (NuoF)
		SED134bin123_DKLJDP_05045 (NuoG)
		SED134bin123_DKLJDP_06410 (NuoE)
		SED134bin123_DKLJDP_06415 (NuoF)
		SED134bin123_DKLJDP_06420 (NuoG)
		SED134bin123_DKLJDP_09025 (NuoE)
		SED134bin123_DKLJDP_14250 (NuoE)
		SED134bin123_DKLJDP_14255 (NuoF)
		SED134bin123_DKLJDP_14260 (NuoG)
		SED134bin123_DKLJDP_14485 (NuoE)
		SED134bin123_DKLJDP_14490 (NuoF)
		SED134bin123_DKLJDP_18180 (NuoF)
		SED134bin123_DKLJDP_20130 (NuoF)
		SED134bin123_DKLJDP_20145 (NuoG)
		SED134bin123_DKLJDP_20150 (NuoE)
		SED134bin123_DKLJDP_22450 (NuoF)
		SED134bin123_DKLJDP_22455 (NuoE)
		SED134bin179_CNCJOE_00970 (NuoG)
		SED134bin179_CNCJOE_03650 (NuoF)
		SED134bin179_CNCJOE_03680 (NuoE)
		SED134bin179_CNCJOE_03990 (NuoE)
		SED134bin179_CNCJOE_03995 (NuoE)
		SED134bin179_CNCJOE_04000 (NuoF)
		SED134bin179_CNCJOE_04005 (NuoG)
		SED134bin179_CNCJOE_06505 (NuoE)
		SED134bin179_CNCJOE_06510 (NuoF)
		SED134bin179_CNCJOE_07195 (NuoF)
		SED134bin179_CNCJOE_07200 (NuoE)
		SED134bin179_CNCJOE_07285 (NuoE)
		SED134bin179_CNCJOE_07290 (NuoF)
		SED134bin21_DOHOPN_02720 (NuoF)
		SED134bin21_DOHOPN_02725 (NuoE)
		SED134bin21_DOHOPN_02730 (NuoF)
		SED134bin21_DOHOPN_02735 (NuoE)
		SED134bin21_DOHOPN_02740 (NuoE)
		SED134bin21_DOHOPN_05620 (NuoE)
		SED134bin21_DOHOPN_05625 (NuoF)
		SED134bin21_DOHOPN_05700 (NuoF)
		SED134bin21_DOHOPN_05705 (NuoE)
		SED134bin21_DOHOPN_17185 (NuoF)
		SED134bin21_DOHOPN_17190 (NuoE)
		SED134bin21_DOHOPN_17195 (NuoG)
		SED134bin21_DOHOPN_21100 (NuoF)
		SED134bin21_DOHOPN_21105 (NuoE)
		SED134bin21_DOHOPN_21110 (NuoF)
		SED134bin21_DOHOPN_21115 (NuoG)
		SED134bin21_DOHOPN_23645 (NuoE)
		SED134bin21_DOHOPN_23650 (NuoF)
		SED134bin21_DOHOPN_23655 (NuoG)
		SED134bin25_NMIHJB_06380 (NuoE)
		SED134bin25_NMIHJB_06385 (NuoE)
		SED134bin25_NMIHJB_06395 (NuoF)
		SED134bin25_NMIHJB_10810 (NuoF)
		SED134bin25_NMIHJB_10815 (NuoE)
		SED134bin25_NMIHJB_19170 (NuoE)
		SED134bin25_NMIHJB_21395 (NuoF)
		SED134bin25_NMIHJB_21410 (NuoG)
		SED134bin25_NMIHJB_21415 (NuoE)
		SED134bin47_GMJKDI_01840 (NuoE)
		SED134bin47_GMJKDI_02570 (NuoF)
		SED134bin47_GMJKDI_02575 (NuoE)
		SED134bin47_GMJKDI_03435 (NuoG)
		SED134bin47_GMJKDI_03440 (NuoF)
		SED134bin47_GMJKDI_07790 (NuoF)
		SED134bin47_GMJKDI_07815 (NuoG)
		SED134bin47_GMJKDI_07820 (NuoE)
		SED134bin83_HPJMHC_18960 (NuoG)
		SED134bin83_HPJMHC_18975 (NuoE)
		SED134bin83_HPJMHC_18980 (NuoF)
		SED134bin83_HPJMHC_18985 (NuoF)

[truncated: 6 more sheets: Aromatics_RDH, CAC, MHCs, Porins, Acetate_uptake, Flagellum]
